# Supplementary material for: Benchmarking Metagenomic Classifiers on Simulated Ancient and Modern Metagenomic Data
Source: Microorganisms. 2023 Oct 2;11(10):2478. doi: 10.3390/microorganisms11102478 (PMC10609333; doi:10.3390/microorganisms11102478)
Supplement: Supplementary file 1 [file microorganisms-11-02478-s001.zip]

Archive with 2 entries (2 files):
- Supplementary figures.pdf
- Supplementary file 1 (File S1).xlsx
