# Supplementary material for: Benchmarking Metagenomic Classifiers on Simulated Ancient and Modern Metagenomic Data
Source: Microorganisms. 2023 Oct 2;11(10):2478. doi: 10.3390/microorganisms11102478 (PMC10609333; doi:10.3390/microorganisms11102478)
Supplement: Supplementary file 1 [file microorganisms-11-02478-s001.zip › Supplementary file 1 (File S1).xlsx]

## Sheet: Supplementary table 1
	Species selected for simulation
TAXID	Name		Relative Abundance
1017	Capnocytophaga gingivalis		1
1078480	Haemophilus sputorum		1
113107	Streptococcus australis		1
114527	Mogibacterium diversum		1
118748	Bulleidia extructa		1
1261	Peptostreptococcus anaerobius		1
1282	Staphylococcus epidermidis		1
1288391	Actinomyces timonensis		1
1292	Staphylococcus warneri		1
1303	Streptococcus oralis		1
1318	Streptococcus parasanguinis		1
1328	Streptococcus anginosus		1
133926	Olsenella uli		1
1343	Streptococcus vestibularis		1
135080	Selenomonas flueggei		1
135083	Selenomonas noxia		1
137732	Granulicatella elegans		1
143361	Filifactor alocis		1
1501332	Oribacterium asaccharolyticum		1
1547448	Arachnia rubra		1
156456	Anaeroglobus geminatus		1
157687	Leptotrichia wadei		1
157688	Leptotrichia hofstadii		1
157691	Leptotrichia shahii		1
1583098	Fusobacterium hwasookii		1
1583331	Porphyromonas pasteri		1
158	Treponema denticola		1
1613	Limosilactobacillus fermentum		1
1633	Limosilactobacillus vaginalis		1
1655	Actinomyces naeslundii		1
172042	Rothia aeria		1
177972	Shuttleworthia satelles		1
1852379	Colibacter massiliensis		1
187326	Megasphaera micronuciformis		1
189723	Prevotella micans		1
194702	Cardiobacterium valvarum		1
199	Campylobacter concisus		1
200	Campylobacter curvus		1
2047	Rothia dentocariosa		1
218538	Dialister invisus		1
230143	Scardovia wiggsiae		1
237576	Oribacterium sinus		1
249188	Haemophilus pittmaniae		1
267212	Neisseria bacilliformis		1
272548	Actinomyces dentalis		1
28091	Neisseria weaveri		1
28126	Prevotella buccae		1
28129	Prevotella denticola		1
28136	Prevotella oulorum		1
28137	Prevotella veroralis		1
29380	Staphylococcus caprae		1
29391	Gemella morbillorum		1
29466	Veillonella parvula		1
305719	Prevotella baroniae		1
31973	Eggerthia catenaformis		1
327575	Capnocytophaga leadbetteri		1
33033	Parvimonas micra		1
341694	Peptostreptococcus stomatis		1
35519	Mogibacterium timidum		1
39778	Veillonella dispar		1
40542	Leptotrichia buccalis		1
419015	Alloscardovia omnicolens		1
419208	Veillonella denticariosi		1
423477	Veillonella rogosae		1
425941	Hoylesella nanceiensis		1
439703	Prevotella maculosa		1
45242	Capnocytophaga granulosa		1
45634	Streptococcus cristatus		1
46125	Abiotrophia defectiva		1
470565	Prevotella histicola		1
47493	Limosilactobacillus panis		1
47671	Lautropia mirabilis		1
484	Neisseria flavescens		1
495	Neisseria elongata		1
502	Kingella denitrificans		1
52227	Prevotella dentalis		1
539	Eikenella corrodens		1
544580	Actinomyces oris		1
554406	Leptotrichia hongkongensis		1
589437	Prevotella scopos		1
596085	Prevotella aurantiaca		1
61592	Corynebacterium durum		1
617123	Lachnoanaerobaculum umeaense		1
638849	Pyramidobacter piscolens		1
651822	Fretibacterium fastidiosum		1
671224	Selenomonas artemidis		1
684066	Streptococcus lactarius		1
68892	Streptococcus infantis		1
69710	Treponema vincentii		1
732	Aggregatibacter aphrophilus		1
736	Haemophilus paraphrohaemolyticus		1
76123	Hoylesella enoeca		1
76860	Streptococcus constellatus		1
796942	Stomatobaculum longum		1
84109	Slackia exigua		1
84136	Gemella bergeri		1
84163	Cryptobacterium curtum		1
851	Fusobacterium nucleatum		1
860	Fusobacterium periodonticum		1
979627	Lachnoanaerobaculum orale		1
	Human Contaminants
9606	Homo Sapiens (GCF_000001405.39_GRCh38.p13_genomic.fna)
	Microbial contaminants
1911	Streptomyces griseus
303	Pseudomonas putida
1423	Bacillus subtilis
359	Agrobacterium rhizogenes
453304	Agromyces aureus

## Sheet: Supplementary table 2
Details of all the simulation
Simulation1
Data sets	Deamination (%)	Fragment length (bp)	Ancient species Contamination (%)	Modern species	Number of metagenomic reads
				Contamination (%)
High Damage	80	--loc 4 --scale 0.3	1	0	5 Millions
Medium Damage	40	--loc 4 --scale 0.3	1	0	5 Millions
Low Damage	10	--loc 4 --scale 0.3	1	0	5 Millions
Modern	0	--loc 4 --scale 0.3	0	0	5 Millions
Simulation 2
Data sets	Deamination (%)	Fragment length (bp)	Ancient species Contamination (%)	Modern species	Number of metagenomic reads
				Contamination (%)
High Damage	80	40	1	0	5 Millions
Medium Damage	40	70	1	0	5 Millions
Low Damage	10	100	1	0	5 Millions
Modern	0	125	0	0	5 Millions
Simulation3
Data sets	Deamination (%)	Fragment length (bp)	Ancient species Contamination (%)	Modern Human	Number of metagenomic reads
				Contamination (%)
High Damage	80	40	1	80	5 Millions
Medium Damage	40	70	1	50	5 Millions
Low Damage	10	100	1	20	5 Millions
Modern	0	125	0	0	5 Millions
Simulation4
Data sets	Deamination (%)	Fragment length (bp)	Ancient species Contamination (%)	Microbial	Number of metagenomic reads
				Contamination (%)
High Damage	80	40	1	80	5 Millions
Medium Damage	40	70	1	50	5 Millions
Low Damage	10	100	1	20	5 Millions
Modern	0	125	0	0	5 Millions

## Sheet: Supplementary table 3
GENUS-LEVEL
Simulation1
F1-score	Bracken	Kraken2	KrakenUniq	Kaiju	MetaPhlAn4	mOTUs		Precision	Bracken	Kraken2	KrakenUniq	Kaiju	MetaPhlAn4	mOTUs		Sensitivity	Bracken	Kraken2	KrakenUniq	Kaiju	MetaPhlAn4	mOTUs
High Damage	0.769242	0.795448	0.795668	0.73999	0.863529	0.800731		High Damage	0.772125	0.989964	0.991057	0.909969	0.863529	0.800731		High Damage	0.76638	0.66482	0.664634	0.623519	0.863529	0.800731
Medium Damage	0.762369	0.795559	0.795901	0.74025	0.867466	0.801547		Medium Damage	0.765281	0.989995	0.991144	0.910009	0.867466	0.801547		Medium Damage	0.75948	0.66496	0.664921	0.623869	0.867466	0.801547
Low Damage	0.765257	0.795793	0.795997	0.740759	0.869083	0.799439		Low Damage	0.768157	0.990322	0.99121	0.910313	0.869083	0.799439		Low Damage	0.76238	0.66514	0.665024	0.62445	0.869083	0.799439
Modern	0.769532	0.806291	0.807045	0.751002	0.870462	0.804519		Modern	0.772486	0.990616	0.991556	0.910177	0.870462	0.804519		Modern	0.7666	0.6798	0.680429	0.639213	0.870462	0.804519
P-value(high damage to modern)	0.499634	0.486324	0.485651	0.486111	0.491254	0.495221
Simulation2
F1-score	Bracken	Kraken2	KrakenUniq	Kaiju	MetaPhlAn4	mOTUs		Precision	Bracken	Kraken2	KrakenUniq	Kaiju	MetaPhlAn4	mOTUs		Sensitivity	Bracken	Kraken2	KrakenUniq	Kaiju	MetaPhlAn4	mOTUs
High Damage	0.746928	0.607154	0.659496	0.0979371	0.85981	0.798745		High Damage	0.74734	0.999312	0.997108	0.533836	0.85981	0.798745		High Damage	0.746516	0.43604	0.49268	0.0539141	0.85981	0.798745
Medium Damage	0.757772	0.761065	0.770541	0.595542	0.865974	0.802074		Medium Damage	0.758418	0.995187	0.994288	0.874284	0.865974	0.802074		Medium Damage	0.757126	0.61612	0.628997	0.451571	0.865974	0.802074
Low Damage	0.762935	0.785033	0.788297	0.645684	0.865276	0.802656		Low Damage	0.763605	0.99242	0.992303	0.907512	0.865276	0.802656		Low Damage	0.762266	0.64934	0.653869	0.501109	0.865276	0.802656
Modern	0.767113	0.806295	0.806968	0.682968	0.870062	0.801948		Modern	0.767754	0.990501	0.991521	0.920411	0.870062	0.801948		Modern	0.766472	0.67986	0.680336	0.54291	0.870062	0.801948
P-value(high damage to modern)	0.474553	0.264433	0.320484	0.0321547	0.487069	0.495959
Simulaton3
F1-score	Bracken	Kraken2	KrakenUniq	Kaiju	MetaPhlAn4	mOTUs		Precision	Bracken	Kraken2	KrakenUniq	Kaiju	MetaPhlAn4	mOTUs		Sensitivity	Bracken	Kraken2	KrakenUniq	Kaiju	MetaPhlAn4	mOTUs
High Damage	0.732162	0.155442	0.174201	0	0.854574	0.629543		High Damage	0.732531	0.963529	0.958613	0	0.854574	0.629543		High Damage	0.731794	0.08454	0.0958056	0	0.854574	0.629543
Medium Damage	0.749308	0.466696	0.474956	0.250744	0.864644	0.804925		Medium Damage	0.749924	0.96747	0.975235	0.808506	0.864644	0.804925		Medium Damage	0.748694	0.30752	0.31392	0.148381	0.864644	0.804925
Low Damage	0.759242	0.67992	0.683406	0.53544	0.864437	0.802471		Low Damage	0.759871	0.982388	0.984904	0.898937	0.864437	0.802471		Low Damage	0.758614	0.51986	0.523234	0.381269	0.864437	0.802471
Modern	0.766834	0.79663	0.797394	0.6744	0.870692	0.800116		Modern	0.767509	0.989638	0.991017	0.920097	0.870692	0.800116		Modern	0.76616	0.66662	0.667064	0.532266	0.870692	0.800116
P-value(high damage to modern)	0.456347	0.0212997	0.0243787	0.0164772	0.479676	0.294805
Simulation4
F1-score	Bracken	Kraken2	KrakenUniq	Kaiju	MetaPhlAn4	mOTUs		Precision	Bracken	Kraken2	KrakenUniq	Kaiju	MetaPhlAn4	mOTUs		Sensitivity	Bracken	Kraken2	KrakenUniq	Kaiju	MetaPhlAn4	mOTUs
High Damage	0.108707	0.0952663	0.106566	0	0.319716	0.313903		High Damage	0.10873	0.110717	0.122059	0	0.319716	0.313903		High Damage	0.108684	0.0836	0.0945633	0	0.319716	0.313903
Medium Damage	0.386702	0.341633	0.363161	0.188401	0.669871	0.636405		Medium Damage	0.386942	0.388461	0.409108	0.258078	0.669871	0.636405		Medium Damage	0.386462	0.30488	0.326492	0.148349	0.669871	0.636405
Low Damage	0.690068	0.603683	0.61338	0.482113	0.82327	0.766364		Low Damage	0.690609	0.72329	0.731478	0.655577	0.82327	0.766364		Low Damage	0.689528	0.51802	0.528116	0.381238	0.82327	0.766364
Modern	0.766816	0.79662	0.797346	0.674295	0.871025	0.804042		Modern	0.767452	0.989696	0.990897	0.919909	0.871025	0.804042		Modern	0.76618	0.66658	0.667052	0.532199	0.871025	0.804042
P-value(high damage to modern)	0.0187113	0.0132816	0.014465	0.0164907	0.0406324	0.0605758
SPECIES-LEVEL
Simulation1
F1-score	Bracken	Kraken2	KrakenUniq	Kaiju	MetaPhlaN	mOTUs		Precision	Bracken	Kraken2	KrakenUniq	Kaiju	MetaPhlaN	mOTUs		Sensitivity	Bracken	Kraken2	KrakenUniq	Kaiju	MetaPhlaN	mOTUs
High Damage	0.576645	0.648256	0.658836	0.107347	0.755102	0.664209		High Damage	0.578806	0.870479	0.874555	0.233602	0.755102	0.664209		High Damage	0.5745	0.51642	0.52848	0.0696843	0.755102	0.664209
Medium Damage	0.576826	0.648614	0.658678	0.107428	0.7568	0.661754		Medium Damage	0.579029	0.870407	0.874033	0.233683	0.7568	0.661754		Medium Damage	0.57464	0.5169	0.528468	0.0697457	0.7568	0.661754
Low Damage	0.578716	0.648452	0.658952	0.107549	0.757192	0.664336		Low Damage	0.580909	0.870447	0.874322	0.233814	0.757192	0.664336		Low Damage	0.57654	0.51668	0.528715	0.0698362	0.757192	0.664336
Modern	0.576757	0.657738	0.669013	0.109627	0.759259	0.66589		Modern	0.578972	0.870753	0.874506	0.234478	0.759259	0.66589		Modern	0.57456	0.52846	0.541719	0.0715366	0.759259	0.66589
P-value(high damage to modern)	0.499858	0.488039	0.487163	0.497123	0.494756	0.497879
Simulation2
F1-score	Bracken	Kraken2	KrakenUniq	Kaiju	MetaPhlAn4	mOTUs		Precision	Bracken	Kraken2	KrakenUniq	Kaiju	MetaPhlAn4	mOTUs		Sensitivity	Bracken	Kraken2	KrakenUniq	Kaiju	MetaPhlAn4	mOTUs
High Damage	0.570201	0.48024	0.526962	0	0.748652	0.65549		High Damage	0.570908	0.952474	0.936099	0	0.748652	0.65549		High Damage	0.569496	0.32106	0.366693	0	0.748652	0.65549
Medium Damage	0.574543	0.619037	0.633937	0.0382805	0.758237	0.663278		Medium Damage	0.576032	0.905962	0.906102	0.0868003	0.758237	0.663278		Medium Damage	0.573062	0.47014	0.487506	0.0245561	0.758237	0.663278
Low Damage	0.57847	0.640429	0.652913	0.0570689	0.755538	0.661752		Low Damage	0.58024	0.88427	0.887054	0.132349	0.755538	0.661752		Low Damage	0.57671	0.502	0.516565	0.0363775	0.755538	0.661752
Modern	0.577195	0.657629	0.669326	0.109603	0.758326	0.662674		Modern	0.579073	0.870858	0.875051	0.234457	0.758326	0.662674		Modern	0.57533	0.52828	0.54192	0.0715182	0.758326	0.662674
P-value(high damage to modern)	0.491177	0.287415	0.326285	0.364447	0.487798	0.490938
Simulaton3
F1-score	Bracken	Kraken2	KrakenUniq	Kaiju	MetaPhlAn4	mOTUs		Precision	Bracken	Kraken2	KrakenUniq	Kaiju	MetaPhlAn4	mOTUs		Sensitivity	Bracken	Kraken2	KrakenUniq	Kaiju	MetaPhlAn4	mOTUs
High Damage	0.569562	0.11539	0.130397	0	0.735392	0.645879		High Damage	0.570208	0.910165	0.870767	0	0.735392	0.645879		High Damage	0.568918	0.0616	0.0704755	0	0.735392	0.645879
Medium Damage	0.574332	0.367191	0.37908	0	0.755948	0.665458		Medium Damage	0.575786	0.872562	0.875887	0	0.755948	0.665458		Medium Damage	0.572886	0.23252	0.241883	0	0.755948	0.665458
Low Damage	0.578995	0.5485	0.560243	0.0177808	0.754675	0.666192		Low Damage	0.580723	0.869902	0.875128	0.0526462	0.754675	0.666192		Low Damage	0.577276	0.40052	0.411999	0.0106968	0.754675	0.666192
Modern	0.576694	0.649303	0.65957	0.107839	0.758554	0.661135		Modern	0.578571	0.870394	0.872525	0.234041	0.758554	0.661135		Modern	0.574828	0.51778	0.530172	0.0700607	0.758554	0.661135
P-value(high damage to modern)	0.491004	0.0456692	0.0471253	0.366545	0.470806	0.480761
Simulation4
F1-score	Bracken	Kraken2	KrakenUniq	Kaiju	MetaPhlAn4	mOTUs		Precision	Bracken	Kraken2	KrakenUniq	Kaiju	MetaPhlAn4	mOTUs		Sensitivity	Bracken	Kraken2	KrakenUniq	Kaiju	MetaPhlAn4	mOTUs
High Damage	0.100772	0.0862183	0.107732	0	0.288282	0.267612		High Damage	0.100836	0.142751	0.115814	0	0.288282	0.267612		High Damage	0.100708	0.06176	0.100704	0	0.288282	0.267612
Medium Damage	0.340449	0.297844	0.267537	0	0.603878	0.541264		Medium Damage	0.341084	0.414276	0.279078	0	0.603878	0.541264		Medium Damage	0.339816	0.2325	0.256914	0	0.603878	0.541264
Low Damage	0.567748	0.505019	0.483631	0.0158218	0.72515	0.63951		Low Damage	0.569284	0.683472	0.564977	0.0296251	0.72515	0.63951		Low Damage	0.56622	0.40046	0.422762	0.010793	0.72515	0.63951
Modern	0.576875	0.649079	0.662618	0.107947	0.758104	0.665244		Modern	0.578727	0.869929	0.876451	0.234274	0.758104	0.665244		Modern	0.575034	0.51766	0.532662	0.0701309	0.758104	0.665244
P-value(high damage to modern)	0.0660889	0.0375444	0.0396549	0.366417	0.0686783	0.1043
